# Supplementary material for: Predicting Protein–Protein Interactions by Convolutional Neural Network Model
Source: BioTech (Basel). 2026 Feb 16;15(1):20. doi: 10.3390/biotech15010020 (PMC12938199; doi:10.3390/biotech15010020)
Supplement: Supplementary file 1 [file biotech-15-00020-s001.zip]

Archive with 1 entries (1 files):
- biotech-4084827-supplementary.pdf
